# Supplementary material for: Physicochemical Stability of a Novel Tacrolimus Ophthalmic Formulation for the Treatment of Ophthalmic Inflammatory Diseases
Source: Pharmaceutics. 2022 Jan 4;14(1):118. doi: 10.3390/pharmaceutics14010118 (PMC8778879; doi:10.3390/pharmaceutics14010118)
Supplement: Supplementary file 1 [file pharmaceutics-14-00118-s001.zip]

Archive with 2 entries (2 files):
- pharmaceutics-1518381SI1 final.pdf
- Raw data.xlsx
