# Supplementary material for: Physicochemical Stability of a Novel Tacrolimus Ophthalmic Formulation for the Treatment of Ophthalmic Inflammatory Diseases
Source: Pharmaceutics. 2022 Jan 4;14(1):118. doi: 10.3390/pharmaceutics14010118 (PMC8778879; doi:10.3390/pharmaceutics14010118)
Supplement: Supplementary file 1 [file pharmaceutics-14-00118-s001.zip › Raw data.xlsx]

## Sheet: Stab_Tacrolimus_Concentration
	Time of analysis	Units	1 mg/mL formulation						0.2 mg/mL formulation
			Tacrolimus AUC			Tacrolimus concentration (mg/mL)			Tacrolimus AUC			Tacrolimus concentration (mg/mL)
	Day 0 / Start of study	1	291476			1.04528			275135			0.197477
		2	281466			1.00982			271830			0.195135
		3	283779			1.01801			273091			0.196029
		4	285501			1.02411			270621			0.194279
	Time of analysis	Units	5°C	25°C	35°C	5°C	25°C	35°C	5°C	25°C	35°C	5°C	25°C	35°C
	Month 1	1	273580	270756	264019	0.981876	0.971871	0.948002	270744	280575	259997	0.194366	0.201332	0.18675
		2	273133	270218	261789	0.980293	0.969965	0.940101	269289	269757	262112	0.193335	0.193666	0.188249
		3	271850	268673	262495	0.975747	0.964491	0.942602	269958	269568	261492	0.193809	0.193532	0.18781
		4	275136	268265	258886	0.987389	0.963045	0.929816	272427	268673	263224	0.195558	0.192898	0.189037
	Month 2	1	282795	269880	248212	1.01452	0.968767	0.891998	272780	265161	241773	0.195808	0.19041	0.173837
		2	274379	266785	251287	0.984707	0.957802	0.902893	274282	265985	247048	0.196873	0.190993	0.177575
		3	272172	269609	248910	0.976888	0.967807	0.894471	274774	265304	254702	0.197221	0.190511	0.182998
		4	274235	266994	243712	0.984197	0.958542	0.876054	273692	266951	247990	0.196455	0.191678	0.178242
	Month 3	1	281905	276055	240598	1.01137	0.990645	0.865022	271206	261566	236199	0.194693	0.187862	0.169887
		2	284061	269898	246057	1.01901	0.968831	0.884363	274556	266087	235274	0.197067	0.191066	0.169232
		3	277261	266985	239793	0.994918	0.95851	0.86217	271674	266889	238254	0.195025	0.191634	0.171343
		4	277535	284148	243475	0.995889	1.01932	0.875215	277612	263113	233273	0.199232	0.188958	0.167814
	Month 4	1	275548	263689	223424	0.988849	0.946833	0.804174	272950	261343	223292	0.195929	0.187704	0.160741
		2	273103	262553	225545	0.980186	0.942808	0.811689	272457	260173	225722	0.19558	0.186875	0.162463
		3	280994	263098	226954	1.00814	0.944739	0.816681	270873	258646	225578	0.194457	0.185793	0.162361
		4	275397	264242	227659	0.988314	0.948792	0.819179	272770	259041	225266	0.195801	0.186073	0.16214
	Month 6	1	271739	243870	202713	0.975354	0.876614	0.730796	274088	253518	204118	0.196735	0.182159	0.147155
		2	279500	252464	194949	1.00285	0.907063	0.703288	275461	254639	202238	0.197708	0.182954	0.145823
		3	265866	256014	200902	0.954546	0.91964	0.724379	275461	250022	202944	0.197708	0.179682	0.146323
		4	268238	261221	201853	0.96295	0.938089	0.727749	276750	254043	199416	0.198622	0.182531	0.143823
	Month 8	1	289753	251595	NA	1.03918	0.903984	NA	276070	249669	NA	0.19814	0.179432	NA
		2	281462	254111	NA	1.0098	0.912898	NA	281816	251073	NA	0.202211	0.180427	NA
		3	283558	252153	NA	1.01723	0.905961	NA	276624	251924	NA	0.198532	0.18103	NA
		4	284007	253773	NA	1.01882	0.9117	NA	277362	250030	NA	0.199055	0.179688	NA
	Month 9	1	281094	244464	NA	1.0085	0.878719	NA	273475	244147	NA	0.196301	0.175519	NA
		2	281085	246418	NA	1.00847	0.885642	NA	272419	241776	NA	0.195553	0.173839	NA
		3	279146	246589	NA	1.0016	0.886248	NA	271056	242486	NA	0.194587	0.174342	NA
		4	287039	244197	NA	1.02956	0.877773	NA	274045	242465	NA	0.196705	0.174327	NA
			*NA = Not applicable

## Sheet: Stab_pH
	Time of analysis	Units	pH measurements
			1 mg/mL formulation			0.2 mg/mL formulation
	Day 0	1	5.97			5.59	5.59	5.59
		2	5.95	5.95	5.95	5.55	5.55	5.55
		3	5.98	5.98	5.98	5.52	5.52	5.52
		4	5.96	5.96	5.96	5.58	5.58	5.58
	Time of analysis	Units	5°C	25°C	35°C	5°C	25°C	35°C
	Month 1	1	5.94	5.92	5.81	5.56	5.547	5.36
		2	5.96	5.92	5.81	5.54	5.49	5.37
		3	5.96	5.91	5.8	5.54	5.49	5.37
		4	5.96	5.91	5.82	5.54	5.5	5.37
	Month 2	1	5.92	5.85	5.62	5.54	5.4	5.19
		2	5.96	5.88	5.63	5.53	5.41	5.19
		3	5.96	5.88	5.66	5.52	5.43	5.22
		4	5.96	5.87	5.65	5.53	5.43	5.21
	Month 3	1	5.96	5.8	5.47	5.51	5.34	5.1
		2	5.97	5.83	5.51	5.51	5.39	5.09
		3	5.97	5.83	5.47	5.52	5.37	5.08
		4	5.97	5.82	5.47	5.51	5.38	5.09
	Month 4	1	5.9	5.79	5.43	5.55	5.31	5
		2	5.93	5.82	5.34	5.55	5.33	5.05
		3	5.94	5.8	5.27	5.53	5.35	5.03
		4	5.94	5.81	5.33	5.52	5.36	5.06
	Month 6	1	5.96	5.64	4.89	5.42	5.25	4.92
		2	5.95	5.7	4.94	5.5	5.27	4.87
		3	5.93	5.71	4.89	5.5	5.27	4.9
		4	5.95	5.69	4.9	5.5	5.25	4.89
	Month 8	1	5.92	5.6	NA	5.58	5.26	NA
		2	5.95	5.6	NA	5.55	5.23	NA
		3	5.96	5.58	NA	5.56	5.26	NA
		4	5.95	5.59	NA	5.53	5.22	NA
	Month 9	1	5.96	5.54	NA	5.55	5.29	NA
		2	5.95	5.53	NA	5.52	5.28	NA
		3	5.97	5.57	NA	5.54	5.29	NA
		4	5.97	5.58	NA	5.55	5.24	NA
			*NA = Not applicable

## Sheet: Stab-Osmolality
	Time of analysis	Units	Osmolality measurements
			1 mg/mL formulation			0.2 mg/mL formulation
	Day 0	1	779	779	779	365	365	365
		2	766	766	766	365	365	365
		3	755			364	364	364
		4	774	774	774	362	362	362
	Time of analysis	Units	5°C	25°C	35°C	5°C	25°C	35°C
	Month 1	1	815	820	811	392	374	385
		2	833	794	803	374	378	377
		3	831	835	798	381	374	378
		4	812	821	802	376	376	378
	Month 2	1	772	768	734	377	370	374
		2	780	780	744	365	372	369
		3	777	767	733	371	369	361
		4	772	759	739	368	369	369
	Month 3	1	775	768	728	361	369	367
		2	756	774	720	363	367	363
		3	767	774	723	373	367	365
		4	789	779	723	364	366	366
	Month 4	1	780	763	715	365	365	377
		2	797	769	718	370	367	369
		3	779	763	726	372	365	386
		4	756	751	737	370	367	366
	Month 6	1	786	739	686	367	368	379
		2	769	741	686	376	365	363
		3	766	747	679	373	371	368
		4	768	732	691	375	367	362
	Month 8	1	737	728	NA	365	367	NA
		2	741	710	NA	366	365	NA
		3	753	704	NA	364	361	NA
		4	762	709	NA	365	362	NA
	Month 9	1	771	736	NA	367	379	NA
		2	780	730	NA	369	363	NA
		3	781	716	NA	361	368	NA
		4	770	726	NA	366	362	NA
			*NA = Not applicable

## Sheet: Stab_Chromaticity
	Time of analysis	Units	Chromaticity measurements
			1 mg/mL formulation
			a*			b*			L*
	Day 0	1	-0.28			2.2	2.2	2.2	98.84
		2	-0.28			2.22	2.22	2.22	98.8
		3	-0.32			2.24	2.24	2.24	98.8
		4	-0.29			2.24	2.24	2.24	98.77
	Time of analysis	Units	5°C	25°C	35°C	5°C	25°C	35°C	5°C	25°C	35°C
	Month 3	1	-0.27	-0.19	-0.22	2.16	2.71	2.71	99.07	99.07	98.04
		2	-0.4	-0.18	-0.26	1.95	2.74	2.23	99.01	97.13	98.79
		3	-0.33	-0.18	-0.28	2.02	2.75	2.3	99.05	97.28	98.98
		4	-0.25	-0.24	-0.27	2.03	2.6	2.35	98.92	97.98	98.85
	Month 6	1	-0.3	-0.28	-0.34	2.12	2.3	2.18	99.13	99.13	99.1
		2	-0.36	-0.27	-0.25	2.33	2.33	2.54	98.8	98.88	97.76
		3	-0.27	-0.21	-0.21	2.35	2.83	2.89	98.77	97.73	97.23
		4	-0.33	-0.18	-0.3	2.27	3.03	2.5	98.8	97.32	98.65
	Month 9	1	-0.28	-0.23	NA	2.28	2.8	NA	98.92	98.92	NA
		2	-0.33	-0.25	NA	2.24	2.64	NA	98.91	96.8	NA
		3	-0.2	-0.18	NA	2.63	2.83	NA	97.72	96.98	NA
		4	-0.17	-0.19	NA	2.81	2.82	NA	96.93	97.17	NA
	Time of analysis	Units	0.2 mg/mL formulation
			a*			b*			L*
	Day 0	1	-0.15			0.68	0.68	0.68	99.7
		2	-0.11			0.72	0.72	0.72	99.72
		3	-0.06			0.74	0.74	0.74	99.69
		4	-0.11			0.74	0.74	0.74	99.71
	Time of analysis	Units	5°C	25°C	35°C	5°C	25°C	35°C	5°C	25°C	35°C
	Month 3	1	-0.08	-0.07	-0.07	0.76	0.94	0.96	99.64	99.39	99.42
		2	-0.09	-0.07	-0.08	0.72	0.86	0.82	99.7	99.53	99.57
		3	-0.07	-0.08	-0.08	0.74	0.76	0.78	99.68	99.56	99.66
		4	-0.08	-0.06	-0.08	0.68	0.77	0.76	99.71	99.58	99.66
	Month 6	1	-0.09	-0.09	-0.11	0.65	0.64	0.68	99.74	99.72	99.75
		2	-0.08	-0.11	-0.16	0.66	0.66	0.72	99.73	99.74	99.72
		3	-0.08	-0.12	-0.12	0.66	0.66	0.7	99.74	99.73	99.73
		4	-0.09	-0.11	-0.1	0.66	0.66	0.77	99.74	99.75	99.6
	Month 9	1	-0.1	-0.1	NA	0.85	0.73	NA	99.34	99.64	NA
		2	-0.05	-0.1	NA	1.04	1.03	NA	99.16	99.29	NA
		3	-0.08	-0.08	NA	0.91	1.2	NA	99.31	99.2	NA
		4	-0.08	-0.08	NA	0.9	1.2	NA	99.28	99.2	NA
		*NA = Not applicable

## Sheet: Stab_Viscosity
	Viscosity (CP)
	Formulations	Temperature of storage	Day 0	Month 3	Month 6	Month 9
	1 mg/mL	5°C	4.97	5.01	4.74	4.82
		25°C		4.9	4.84	4.83
		35°C		4.95	4.61	NA
	0.2 mg/mL	5°C	3.56	3.56	3.5	3.39
		25°C		3.59	3.49	3.4
		35°C		3.77	3.22	NA
			*NA = Not applicable

## Sheet: Stab_Turbidity
	Turbidity (FNU)
	Formulations	Temperature of storage	Day 0	Month 1	Month 2	Month 3	Month 6	Month 9
	1 mg/mL	5°C	10	10.2	9.6	10.2	10.7	10.2
		25°C		9.4	9	9.9	10	10.9
		35°C		9.5	9	10.4	10.1	NA
	0.2 mg/mL	5°C	3.5	3.6	3.9	3.5	3.7	4.2
		25°C		3.2	4	3.9	4.2	4.9
		35°C		3.3	3.5	3.9	3.6	NA
			*NA = Not applicable

## Sheet: Stab_Size of micelles
	Time of analysis	Formulation	Storage temperature	Sample N° (mean of 3 analysis /sample)	Main peak		2nd peak		Polydispersity index	Z-Average
					Size (nm)	Volume percentage	Size (nm)	Volume percentage
	Only excipients	0.2 mg/mL	/	1	3.004	100	ND	ND	0.155	3.844
				2	3.284	100	ND	ND	0.14	4.13
				3	3.032	100	ND	ND	0.145	3.835
		1 mg/mL	/	1	1.909	99.9	15.34	0.1	0.468	4.123
				2	1.857	99.9	15.55	0.1	0.467	4.094
				3	1.901	99.9	14.57	0.1	0.492	4.026
	Initial condition	0.2 mg/mL	/	1	3.043	100	ND	ND	0.127	3.821
				2	2.976	100	ND	ND	0.133	3.829
				3	3.025	100	ND	ND	0.136	3.868
				4	3.011	100	ND	ND	0.16	3.914
		1 mg/mL	/	1	1.967	99.9	15.42	0.1	0.485	4.199
				2	1.957	99.8	15.13	0.2	0.496	4.163
				3	1.979	99.9	15.74	0.1	0.486	4.194
				4	1.94	99.8	14.93	0.2	0.505	4.118
	Month 3	0.2 mg/mL	5°	1	3.036	100	ND	ND	0.134	3.858
				2	3.037	100	ND	ND	0.136	3.841
				3	3.079	100	ND	ND	0.124	3.846
				4	3.067	100	ND	ND	0.126	3.825
			25°	1	3.049	100	ND	ND	0.148	3.881
				2	3.034	100	ND	ND	0.128	3.814
				3	2.992	100	ND	ND	0.141	3.837
				4	2.956	100	ND	ND	0.137	3.833
			35°C	1	3.026	100	ND	ND	0.136	3.861
				2	3.036	100	ND	ND	0.129	3.827
				3	3.061	100	ND	ND	0.128	3.812
				4	3.031	100	ND	ND	0.126	3.82
		1 mg/mL	5°	1	1.951	99.9	15.21	0.1	0.497	4.172
				2	NA	NA	NA	NA	NA	NA
				3	1.944	99.8	14.75	0.2	0.484	4.202
				4	1.992	99.9	15.7	0.1	0.484	4.196
			25°	1	1.961	99.8	15.31	0.2	0.496	4.152
				2	1.982	99.9	15.77	0.1	0.487	4.206
				3	1.987	99.9	16.15	0.1	0.473	4.233
				4	1.972	99.8	14.79	0.2	0.496	4.169
			35°C	1	1.929	99.9	15.48	0.1	0.507	4.12
				2	1.921	99.8	14.6	0.2	0.496	4.16
				3	1.959	99.8	14.79	0.2	0.494	4.144
				4	1.993	99.8	15.22	0.2	0.499	4.186
	Month 6	0.2 mg/mL	5°	1	3.523	100	ND	ND	0.13	4.525
				2	3.579	100	ND	ND	0.125	4.49
				3	3.518	100	ND	ND	0.137	4.505
				4	3.57	100	ND	ND	0.129	4.487
			25°	1	3.564	100	ND	ND	0.132	4.513
				2	3.54	100	ND	ND	0.132	4.514
				3	3.536	100	ND	ND	0.129	4.485
				4	3.574	100	ND	ND	0.133	4.491
			35°C	1	3.545	100	ND	ND	0.127	4.495
				2	3.678	100	ND	ND	0.146	4.58
				3	3.612	100	ND	ND	0.157	4.621
				4	3.679	100	ND	ND	0.156	4.616
		1 mg/mL	5°	1	1.956	99.9	15.56	0.1	0.483	4.267
				2	1.88	99.8	14.24	0.2	0.501	4.178
				3	1.938	99.9	15.46	0.1	0.468	4.206
				4	1.953	99.8	15.08	0.2	0.489	4.128
			25°	1	1.958	99.8	15.49	0.2	0.479	4.254
				2	1.923	99.8	14.61	0.2	0.484	4.182
				3	1.97	99.8	15.13	0.2	0.479	4.267
				4	1.883	99.9	15.07	0.1	0.502	4.174
			35°C	1	1.911	99.8	14	0.2	0.5	4.083
				2	1.89	99.8	14.75	0.2	0.507	4.131
				3	1.914	99.8	14.3	0.2	0.495	4.131
				4	1.95	99.8	14.63	0.2	0.504	4.092
	Month 9	0.2 mg/mL	5°	1	3.145	100	ND	ND	0.368	4.739
				2	3.175	100	ND	ND	0.342	4.644
				3	3.182	100	ND	ND	0.334	4.645
				4	3.151	100	ND	ND	0.335	4.644
			25°	1	2.991	100	ND	ND	0.162	3.871
				2	3.267	100	ND	ND	0.124	4.027
				3	3.056	100	ND	ND	0.212	4.11
				4	NA	NA	ND	ND	NA	NA
		1 mg/mL	5°	1	1.922	99.9	15.55	0.1	0.483	4.173
				2	2	99.9	15.62	0.1	0.47	4.223
				3	1.995	99.9	15.86	0.1	0.484	4.19
				4	1.887	99.8	13.96	0.2	0.475	4.235
			25°	1	1.942	99.9	15.05	0.1	0.495	4.158
				2	1.968	99.8	15.39	0.2	0.51	4.158
				3	1.885	99.8	14.36	0.2	0.498	4.167
				4	1.916	99.8	14.39	0.2	0.505	4.191
		* NA = Not applicable
		** ND = Not detectable

## Sheet: Impurities
	Impurities and BP	Units	1 mg/mL formulation						0.2 mg/mL formulation						Prograf 5mg/mL
			Initial condition		25°C		35°C		Initial condition		25°C	25°C	35°C
			AUC	TRR	AUC	TRR	AUC	TRR	AUC	TRR	AUC	TRR	AUC	TRR	AUC	TRR
	TAC H1	1	2687	0.292419	2978	0.269599	3012	0.265002	439	0.292419	2978	0.269143	6472	0.266471	1731	0.292217
		2	3530	0.293174	2811	0.199521	2941	0.265008	594	0.293174	2811	0.269242	6321	0.26678	1936	0.289577
		3	3344	0.293274	2730	0.269734	2987	0.265236	414	0.293274	2730	0.269223	6512	0.266673	1113	0.29167
		4	3638	0.292866	2905	0.269753	2999	0.26513	510	0.292866	2905	0.269242	6287	0.266673	/	/
	TAC I + B	1	9952	0.500095	9140	0.498504	7098	0.496202	9293	0.502653	9074	0.520761	6867	0.497211	6623	0.509729
		2	8614	0.500712	9481	0.497107	7365	0.49734	7853	0.502647	9161	0.518271	7137	0.497542	7585	0.510173
		3	7745	0.50095	8603	0.497954	7329	0.497532	9650	0.50308	9138	0.52012	7322	0.497304	6518	0.50799
		4	8171	0.499953	8570	0.498005	7076	0.497629	8332	0.50147	9239	0.519865	7177	0.496736	/	/
	Unspecified impurity 1	1	253	0.597188	ND	ND	ND	ND	ND	ND	ND	ND	546	0.578599	112	0.596305
		2	339	0.595842	ND	ND	ND	ND	ND	ND	ND	ND	554	0.578654	129	0.599233
		3	363	0.596238	ND	ND	ND	ND	ND	ND	ND	ND	525	0.576956	173	0.581287
		4	325	0.595801	ND	ND	ND	ND	ND	ND	ND	ND	659	0.577145	/	/
	TAC II	1	23899	0.733422	20193	0.733992	16063	0.734523	24146	0.733655	22159	0.734143	17554	0.734947	22662	0.730096
		2	23002	0.733219	20526	0.734038	15534	0.734422	23970	0.733837	22172	0.734143	17355	0.735016	24647	0.730145
		3	23095	0.733137	20466	0.733959	15953	0.734384	24163	0.734009	22227	0.734163	17764	0.734841	23007	0.730203
		4	23393	0.733162	20424	0.733839	15991	0.734775	23937	0.733713	22128	0.734044	17203	0.735219	/	/
	TAC RI	1	538	0.793084	650	0.810094	767	0.800133	526	0.791074	930	0.808324	1001	0.797051	ND	ND
		2	549	0.793886	866	0.808659	673	0.799487	602	0.793951	997	0.807528	1074	0.799111	ND	ND
		3	519	0.793749	659	0.809999	780	0.80093	625	0.792571	810	0.809462	961	0.798789	ND	ND
		4	556	0.794243	776	0.811752	730	0.800512	544	0.7945	943	0.808225	1037	0.799357	/	/
	Impurity A	1	ND	ND	8824	0.886994	21327	0.886821	ND	ND	11522	0.887285	25954	0.886851	831	0.890843
		2	ND	ND	8879	0.88767	19917	0.886873	ND	ND	11781	0.887484	25490	0.886841	916	0.892022
		3	ND	ND	8988	0.886638	20595	0.886653	ND	ND	11729	0.887151	25879	0.88686	975	0.891795
		4	ND	ND	9004	0.886971	21129	0.886834	ND	ND	11331	0.887384	25397	0.886955	/	/
	Unspecified impurity 2	1	ND	ND	620	1.09924	1366	1.08327	346	1.06926	3877	1.09897	5033	1.08082	ND	ND
		2	ND	ND	631	1.09976	1315	1.08283	258	1.06843	3753	1.09927	4919	1.08111	ND	ND
		3	ND	ND	434	1.10089	1258	1.08373	411	1.06851	3655	1.0996	5260	1.08145	ND	ND
		4	ND	ND	574	1.09986	1379	1.0831	511	1.06828	4052	1.09977	5403	1.08154	/	/
		* Six months for 35°C and nine months for 5 and 25°C
		** NA= Not applicable
		*** ND = Not detected
Formulation	Time of analysis	Impurities and BP	TACH1		TAC I + B	TAC I + B	Not specified impurity 1		TAC II	TAC II	TAC RI		Impurity A		Not specified impurity 2
		Units	AUC	TRR	AUC	TRR	AUC	TRR	AUC	TRR	AUC	TRR	AUC	TRR	AUC	TRR
1 mg/mL formulation	Initial condition	1	2687	0.292419	9952	0.500095	253	0.597188	23899	0.733422	538	0.793084	ND	ND	ND	ND
		2	3530	0.293174	8614	0.500712	339	0.595842	23002	0.733219	549	0.793886	ND	ND	ND	ND
		3	3344	0.293274	7745	0.50095	363	0.596238	23095	0.733137	519	0.793749	ND	ND	ND	ND
		4	3638	0.292866	8171	0.499953	325	0.595801	23393	0.733162	556	0.794243	ND	ND	ND	ND
	Month 1	1	5425	0.29744	7598	0.500719	651	0.595743	21955	0.733052	496	0.798255	ND	ND	ND	ND
		2	5276	0.298188	9175	0.500815	657	0.59676	21956	0.733346	704	0.79699	ND	ND	ND	ND
		3	5882	0.29696	7891	0.499856	721	0.596318	21654	0.733052	590	0.800748	ND	ND	ND	ND
		4	6862	0.298331	8726	0.500192	742	0.596663	21986	0.733026	573	0.798331	ND	ND	ND	ND
	Month 2	1	5891	0.29711	8812	0.499763	698	0.595358	22783	0.733018	571	0.797063	ND	ND	ND	ND
		2	5821	0.297336	8422	0.500616	771	0.595999	21927	0.733668	574	0.798521	ND	ND	ND	ND
		3	6609	0.298064	8954	0.499905	760	0.595559	21851	0.733251	518	0.796356	ND	ND	ND	ND
		4	7240	0.298575	9084	0.5	773	0.596676	21959	0.733333	577	0.798481	ND	ND	ND	ND
	Month 3	1	4850	0.298212	7678	0.500143	673	0.595564	22983	0.734009	592	0.798451	ND	ND	ND	ND
		2	5434	0.298363	8452	0.500335	711	0.595578	22977	0.733799	620	0.799847	ND	ND	ND	ND
		3	5394	0.299263	7842	0.500813	618	0.595846	22489	0.734137	637	0.800268	ND	ND	ND	ND
		4	6097	0.298068	8161	0.499904	712	0.595848	22499	0.733977	609	0.799598	ND	ND	ND	ND
	Month 4	1	3362	0.297893	9053	0.500958	464	0.59636	22384	0.733908	576	0.801341	291	0.887165	ND	ND
		2	3330	0.298736	7302	0.500862	437	0.594313	22264	0.73401	626	0.799406	268	0.88424	ND	ND
		3	3585	0.298304	7143	0.500144	462	0.595651	22947	0.733978	643	0.799981	233	0.890315	ND	ND
		4	3732	0.299444	7593	0.500383	446	0.595822	22574	0.734094	596	0.800307	185	0.885397	ND	ND
	Month 6	1	6129	0.29964	8762	0.501233	681	0.595676	21559	0.734591	485	0.79945	350	0.886497	ND	ND
		2	5567	0.299592	9408	0.50166	648	0.596528	22219	0.73475	666	0.802391	376	0.886064	ND	ND
		3	9240	0.300152	10548	0.501234	1047	0.595559	21100	0.73458	611	0.800057	406	0.884703	ND	ND
		4	6486	0.300133	9211	0.501138	720	0.59761	21354	0.73468	606	0.801176	360	0.886264	ND	ND
	Month 8	1	591	0.300881	7794	0.519603	181	0.594773	23855	0.734591	719	0.813595	385	0.886232	ND	ND
		2	398	0.300923	6990	0.517794	118	0.589374	25710	0.73475	775	0.816587	630	0.887357	ND	ND
		3	481	0.302281	6511	0.51556	193	0.592904	23244	0.73458	642	0.816118	463	0.887177	ND	ND
		4	501	0.300101	7221	0.516531	124	0.594118	23321	0.73468	654	0.816227	403	0.888742	ND	ND
	Month 9	1	828	0.299701	9482	0.51655	ND	ND	23293	0.734098	815	0.812164	571	0.887438	ND	ND
		2	791	0.298426	8309	0.518533	ND	ND	23264	0.734057	687	0.810283	763	0.88621	ND	ND
		3	992	0.299532	6476	0.518876	ND	ND	23147	0.734037	700	0.809642	683	0.888933	ND	ND
		4	916	0.299292	8090	0.519398	ND	ND	23792	0.733819	571	0.811609	611	0.885908	ND	ND
0.2 mg/mL formulation	Initial condition	1	439	0.290695	9293	0.502653	ND	ND	24146	0.733655	526	0.791074	ND	ND	346	1.06926
		2	594	0.291871	7853	0.502647	ND	ND	23970	0.733837	602	0.793951	ND	ND	258	1.06843
		3	414	0.29205	9650	0.50308	ND	ND	24163	0.734009	625	0.792571	ND	ND	411	1.06851
		4	510	0.292082	8332	0.50147	ND	ND	23937	0.733713	544	0.7945	ND	ND	511	1.06828
	Month 1	1	256	0.292099	9584	0.50309	ND	ND	24067	0.733479	650	0.795474	ND	ND	527	1.07797
		2	218	0.294067	7379	0.503328	ND	ND	23913	0.733695	741	0.79768	ND	ND	899	1.07568
		3	214	0.295714	6504	0.50381	ND	ND	23952	0.73381	570	0.797619	ND	ND	564	1.07695
		4	115	0.293567	9128	0.501336	ND	ND	24330	0.732869	541	0.796049	ND	ND	540	1.0794
	Month 2	1	135	0.293817	8259	0.502647	ND	ND	24402	0.733976	723	0.796464	ND	ND	851	1.0762
		2	289	0.29414	7528	0.501985	ND	ND	24544	0.733743	727	0.796219	ND	ND	570	1.07571
		3	222	0.296237	7952	0.501891	ND	ND	24495	0.733453	594	0.797655	ND	ND	539	1.07508
		4	274	0.297681	7498	0.50213	ND	ND	24474	0.733743	619	0.798202	ND	ND	410	1.0761
	Month 3	1	ND	ND	8048	0.503807	ND	ND	24223	0.734247	659	0.799258	339	0.886731	440	1.08053
		2	ND	ND	9694	0.503379	ND	ND	24398	0.734272	637	0.799181	393	0.887694	361	1.07852
		3	ND	ND	9258	0.502618	ND	ND	24310	0.734031	608	0.798287	297	0.887673	630	1.07987
		4	ND	ND	8115	0.502524	ND	ND	24801	0.733975	652	0.800362	264	0.885799	414	1.07753
	Month 4	1	ND	ND	8242	0.50246	ND	ND	24630	0.734059	550	0.799149	378	0.884957	802	1.079
		2	ND	ND	7466	0.503643	ND	ND	24541	0.736349	610	0.801457	445	0.890697	564	1.07949
		3	ND	ND	7796	0.503549	ND	ND	24364	0.734078	532	0.798713	491	0.886723	455	1.07997
		4	ND	ND	7908	0.50293	ND	ND	24548	0.734833	521	0.800132	348	0.886222	872	1.07825
	Month 6	1	ND	ND	6683	0.504058	ND	ND	24279	0.735183	525	0.799264	981	0.88675	501	1.07748
		2	ND	ND	8789	0.503211	ND	ND	24045	0.735033	699	0.798772	713	0.884891	628	1.07771
		3	ND	ND	8454	0.503637	ND	ND	24405	0.73538	625	0.800094	699	0.886443	685	1.07898
		4	ND	ND	8385	0.503683	ND	ND	24488	0.735266	593	0.800434	895	0.88742	559	1.07849
	Month 8	1	ND	ND	8519	0.518753	ND	ND	25155	0.734757	719	0.805355	830	0.888087	1766	1.11472
		2	ND	ND	7751	0.516002	ND	ND	25785	0.734578	714	0.816254	920	0.886623	1329	1.11721
		3	ND	ND	8144	0.516012	ND	ND	25126	0.735024	642	0.813314	739	0.886857	1226	1.11607
		4	ND	ND	8438	0.517287	ND	ND	25117	0.734836	539	0.816114	881	0.888496	1098	1.11656
	Month 9	1	256	0.268496	8195	0.516607	ND	ND	24893	0.734487	638	0.808771	943	0.888723	1152	1.09785
		2	169	0.268642	7651	0.516206	ND	ND	24820	0.733645	764	0.809405	657	0.88795	1083	1.09813
		3	178	0.268657	7955	0.518706	ND	ND	24852	0.734229	677	0.811144	1048	0.887662	1128	1.09851
		4	222	0.268856	7956	0.51791	ND	ND	25013	0.734328	763	0.809154	933	0.887761	1499	1.09871

## Sheet: In use assay
	Time of analysis (Hours)	Units	1 mg/mL formulation				0.2 mg/mL formulation
			Tacrolimus AUC	Tacrolimus concentration (mg/mL)	Leachable compound AUC	Absolute time of retention	Tacrolimus AUC	Tacrolimus concentration (mg/mL)	Leachable compound AUC	Absolute time of retention
	Initial condition = M8 at 5°C	1	282217	1.01248	ND	ND	273286	0.196167	1371	11.259
		2	282548	1.01365	ND	ND	274225	0.196832	938	11.197
		3	281519	1.01	ND	ND	273565	0.196365	915	11.185
		4	280309	1.00572	ND	ND	276286	0.198293	1071	11.194
	24	1	275468	0.988565	ND	ND	279246	0.189419	1769	11.185
		2	279158	1.00164	ND	ND	278864	0.190131	2175	11.187
		3	275897	0.990085	ND	ND	278024	0.183726	1478	11.185
		4	279671	1.00346	1250	11.158	284969	0.193583	6080	11.194
	33	1	276196	0.991145	35801	11.169	263763	0.189419	61884	11.184
		2	272606	0.978425	29647	11.171	264768	0.190131	48944	11.2
		3	286638	1.02814	35479	11.168	255729	0.183726	62764	11.19
		4	294764	1.05693	33723	11.173	269640	0.193583	49454	11.189
	48	1	271834	0.97569	34483	11.162	266403	0.192436	68624	11.192
		2	275447	0.988491	36327	11.16	257858	0.176368	45138	11.193
		3	276774	0.993193	37838	11.159	261426	0.185167	68592	11.182
		4	290222	1.04084	33700	11.161	242793	0.196812	33109	11.194
	57	1	273942	0.983159	31441	11.153	268021	0.192436	59254	11.175
		2	278852	1.00055	21625	11.154	245345	0.176368	37064	11.18
		3	277699	0.99647	24729	11.154	257763	0.185167	47622	11.178
		4	290366	1.04135	28770	11.155	274196	0.196812	35180	11.18
	72	1	280476	1.00631	26818	11.149	237196	0.196168	52971	11.166
		2	276933	0.993756	21977	11.137	276770	0.190855	37662	11.173
		3	284862	1.02185	25664	11.151	240495	0.178964	40006	11.17
		4	286227	1.02668	22932	11.157	256847	0.194334	32067	11.182
	81	1	277306	0.995077	14745	11.157	273288	0.196168	48423	11.171
		2	291629	1.04582	10390	11.157	265789	0.190855	24933	11.165
		3	267246	0.959435	16620	11.157	249008	0.178964	32648	11.171
		4	280842	1.00761	11416	11.156	270699	0.194334	32153	11.168
	96	1	285398	1.02375	17500	11.155	278025	0.207131	30901	11.178
		2	280330	1.00579	12716	11.154	268486	0.207202	28513	11.179
		3	281929	1.01146	13847	11.152	269918	0.209506	35652	11.176
		4	289671	1.03889	16946	11.154	320667	0.202371	29764	11.177
	105	1	287854	1.03245	14198	11.146	288759	0.207131	34425	11.172
		2	285786	1.02512	14701	11.149	288859	0.207202	24209	11.178
		3	286694	1.02834	16485	11.15	292110	0.209506	29271	11.176
		4	290242	1.04091	12469	11.147	282041	0.202371	28035	11.165
	168	1	284895	1.02197	13863	11.114	269262	0.206952	35398	11.087
		2	285555	1.0243	15204	11.066	267290	0.22586	33399	11.086
		3	289649	1.03881	15667	11.069	272911	0.205162	37416	11.087
		4	274503	0.985146	16702	11.068	293302	0.222471	22344	11.063
	177	1	287566	1.03143	20068	11.062	288507	0.206952	32251	11.081
		2	281645	1.01045	10383	11.059	315190	0.22586	38004	11.093
		3	279669	1.00345	13674	11.068	285980	0.205162	22344	11.063
		4	293035	1.05081	22157	11.063	310407	0.222471	29722	11.083
	240	1	275530	0.988785	13863	11.114	313726	0.206524	30455	11.186
		2	268512	0.96392	8651	11.117	307831	0.200924	30150	11.128
		3	286861	1.02893	8195	11.122	272784	0.198151	28505	11.122
		4	279667	1.00344	8552	11.112	273658	0.216561	21313	11.129
	249	1	281179	1.0088	8445	11.134	287902	0.206524	28669	11.138
		2	281179	1.0088	8537	11.136	280000	0.200924	17968	11.141
		3	278971	1.00098	8616	11.134	276086	0.198151	21079	11.15
		4	282098	1.01206	11631	11.139	302067	0.216561	27364	11.148
	336	1	287080	1.02971	11254	11.215	283644	0.192459	28755	11.198
		2	284348	1.02003	11194	11.22	306360	0.204423	25391	11.209
		3	290125	1.04049	11890	11.209	274986	0.201327	36399	11.196
		4	291195	1.04429	11567	11.212	261275	0.214781	32088	11.196
	345	1	281017	1.00823	5756	11.18	268053	0.192459	28463	11.224
		2	282827	1.01464	6734	11.19	284937	0.204423	24883	11.216
		3	279179	1.00171	8913	11.182	280568	0.201327	21671	11.209
		4	280521	1.00647	7128	11.178	299555	0.214781	27295	11.203
	432	1	272269	0.977231	3613	11.19	336901	0.23059	33449	11.299
		2	280944	1.00797	5116	11.167	265999	0.226516	30276	11.264
		3	281601	1.01029	6506	11.171	272620	0.199418	25007	11.248
		4	270789	0.971988	5782	11.166	301968	0.194137	27026	11.194
	441	1	271151	0.97327	4687	11.168	321865	0.23059	25502	11.191
		2	273010	0.979857	6756	11.167	316116	0.226516	23847	11.191
		3	283793	1.01806	4688	11.165	277874	0.199418	25035	11.185
		4	273134	0.980296	4815	11.165	270421	0.194137	21405	11.187
	672	1	279537	1.00298	3788	11.081	266786	0.200178	31254	11.226
		2	280316	1.00574	5101	11.147	279135	0.203508	17048	11.182
		3	276797	0.993274	3810	11.123	265061	0.21426	23509	11.159
		4	275740	0.989529	4350	11.102	276025	0.203548	19079	11.171
	681	1	290703	1.04254	5328	11.092	278947	0.200178	16861	11.116
		2	274594	0.985469	4706	11.084	283646	0.203508	15024	11.099
		3	282565	1.01371	3306	11.08	298820	0.21426	23261	11.097
		4	NA	NA	NA	NA	NA	NA	NA	NA
			* NA = Not applicable
